# Supplementary material for: Detection and characterization of translational research in cancer and cardiovascular medicine
Source: J Transl Med. 2011 May 11;9:57. doi: 10.1186/1479-5876-9-57 (PMC3100249; doi:10.1186/1479-5876-9-57)
Supplement: Additional file 1 — Specific Information about Journals, Keywords, and Articles. This is an xls spreadsheet that contains five separate sheets. Sheets 1A and 1B list the top 75 journals (by number of articles published) in cancer and cardiac medicine, selected with data from Journal Citation Reports (using the 2008 edition), including the number of articles and impact factor of each journal in 2009. Sheet 2 lists the top 250 most frequently occurring concepts in the cancer and cardiac literature, extracted from the articles in the top 75 journals in each field for 2009. This data is mapped in Figures 3 and 4. Sheets 3A and 3B list the 100 most frequently co-cited articles in the cancer and cardiac literatures (i.e., from all articles published in the top 75 journals in 2009). This provides fuller bibliographic data for the articles shown in Figures 5 and 6. [file 1479-5876-9-57-S1.XLS]

## Sheet: 1A Cancer Journals
Cancer Journals	Articles in 2009	Impact Factor
ACTA ONCOL	86	2.265
AMER J CLIN ONCOL-CANC CLIN T	100	2.206
ANN ONCOL	285	5.647
ANNALS SURG ONCOLOGY	388	4.13
ANTI-CANCER DRUG	110	2.23
ANTICANCER RES	586	1.428
BMC CANCER	481	2.736
BONE MARROW TRANSPLANT	162	2.998
BREAST	79	2.087
BREAST CANCER RES	90	5.326
BREAST CANCER RES TREAT	398	4.696
BREAST J	110	1.61
BRIT J CANCER	510	4.346
BULL CANCER	70	0.792
CANCER	487	87.925
CANCER BIOL THER	239	2.711
CANCER CAUSE CONTROL	195	3.199
CANCER CHEMOTHER PHARMACOL	266	2.654
CANCER EPIDEM BIOMARKER PREV	449	4.31
CANCER GENET CYTOGENET	149	1.537
CANCER IMMUNOL IMMUNOTHER	165	3.791
CANCER INVEST	136	2.105
CANCER LETT	369	3.741
CANCER RES	1107	7.543
CANCER SCI	336	3.771
CARCINOGENESIS	255	4.795
CLIN CANCER RES	896	6.747
CLIN EXP METASTAS	78	3.91
CLIN ONCOL-UK	88	2.846
EJSO	171	2.564
ENDOCR-RELATED CANCER	102	4.282
EUR J CANCER	296	4.121
EUR J GYNAECOL ONCOL	160	0.614
EXP CELL RES	274	3.589
GENE CHROMOSOME CANCER	96	3.858
GYNECOL ONCOL	340	3.733
INT J CANCER	749	4.722
INT J GYNECOL CANCER	210	2.179
INT J ONCOL	337	2.447
INT J RADIAT ONCOL BIOL PHYS	521	4.592
J CANCER RES CLIN ONCOL	201	2.261
J CHEMOTHERAPY	82	1.166
J CLIN ONCOL	542	17.793
J IMMUNOTHER	108	3.203
J NAT CANCER INST	119	14.069
J NEURO-ONCOL	190	2.752
J PATHOL	149	6.466
J PEDIAT HEMATOL ONCOL	201	1.022
J SURG ONCOL	149	2.502
J THORAC ONCOL	216	4.547
JPN J CLIN ONCOL	124	1.498
LANCET ONCOL	66	14.47
LEUK LYMPHOMA	183	2.397
LEUK RES	236	2.358
LEUKEMIA	196	8.296
LUNG CANCER	231	3.14
MOL CANCER	116	4.16
MOL CANCER RES	184	4.162
MOL CANCER THER	345	4.953
MOL CARCINOGEN	116	3.202
NEOPLASIA	131	5.025
NUTR CANCER	85	1.974
ONCOGENE	395	7.135
ONCOL REP	406	1.588
ONCOLOGIST	99	6.701
ONKOLOGIE	102	1.234
ORAL ONCOL	178	3.123
PEDIATR BLOOD CANCER	366	2.134
PEDIATR HEMATOL ONCOL	64	0.794
PSYCHO-ONCOL	142	2.684
RADIOTHER ONCOL	285	2.684
STEM CELLS	301	7.747
SUPPORT CARE CANCER	155	2.089
TUMORI	115	0.863
UROL ONCOL-SEMIN ORIG INVESTI	77	2.531

## Sheet: 1B CVD-PVD Journals
CVD-PVD Journals	Articles 2009	Impact Factor
ACTA CARDIOL	118	0.604
AMER HEART J	282	4.357
AMER J CARDIOL	623	3.575
AMER J HYPERTENS	195	3.036
AMER J PHYSIOL-HEART CIRC PHY	450	3.712
ANGIOLOGY	111	1.097
ANN THORAC SURG	364	3.644
ANN VASCULAR SURG	134	1.097
ARCH CARDIOVASC DIS	78	0.663
ARTERIOSCLER THROMB VASC BIOL	305	7.235
ATHEROSCLEROSIS	483	4.522
CAN J CARDIOL	46	1.323
CARDIOLOGY	76	1.637
CARDIOVASC INTERVEN RADIOL	181	1.949
CARDIOVASC RES	222	5.801
CATHETER CARDIOVASC INTERV	263	2.363
CEREBROVASC DIS	178	3.535
CIRC J	303	2.692
CIRC RES	260	9.214
CIRCULATION	514	14.816
CLIN CARDIOL	87	1.602
CLIN HEMORHEOL MICROCIRC	101	1.78
CLIN RES CARDIOL	90	2.958
CORONARY ARTERY DIS	70	1.527
ECHOCARDIOGR-J CARDIOVASC ULT	166	1.444
EUR HEART J	261	9.8
EUR J CARDIO-THORAC SURG	178	2.397
EUR J CARDIOVASC PREV REHABIL	117	2.511
EUR J ECHOCARDIOGR	197	1.476
EUR J HEART FAIL	162	3.706
EUR J VASC ENDOVASC SURG	149	2.919
EUROPACE	315	1.871
HEART	243	5.385
HEART RHYTHM	208	4.559
HYPERTENS RES	195	2.426
HYPERTENSION	304	6.614
INT J CARDIOL	710	3.469
INT J CARDIOVASC IMAGING	111	2.151
J AM SOC ECHOCARDIOGR	191	2.981
J AMER COLL CARDIOL	408	12.64
J CARD FAIL	110	3.254
J CARDIAC SURG	161	0.804
J CARDIOTHORAC VASC ANESTH	139	1.062
J CARDIOVASC ELECTROPHYSIOL	193	3.703
J CARDIOVASC PHARMACOL	109	2.826
J CARDIOVASC SURG	57	1.16
J ELECTROCARDIOL	101	1.077
J ENDOVASCULAR THERAPY	74	2.902
J HEART LUNG TRANSPLANT	200	3.541
J HEART VALVE DIS	82	1.033
J HUM HYPERTENSION	93	2.289
J HYPERTENSION	218	4.988
J INTERV CARD ELECTROPHYSIOL	92	1.056
J MOL CELL CARDIOL	168	4.965
J NUCLEAR CARDIOLOGY	86	2.777
J THORAC CARDIOVASC SURG	331	3.063
J THROMB HAEMOST	219	6.069
J THROMB THROMBOLYSIS	146	1.846
J VASC INTERVEN RADIOL	200	1.805
J VASC SURG	362	3.517
KARDIOLOGIYA	134	0.175
MICROVASCULAR RES	89	3.075
NAT CLIN PRACT CARDIOVASC MED	22	5.902
NUTR METAB CARDIOVASC DIS	97	3.517
PACE-PAC CLIN ELECTROPHYS	321	1.578
PEDIAT CARDIOL	170	1.151
RESP MED	247	2.331
REV ESPAN CARDIOL	131	2.746
SEMIN THROMB HEMOSTASIS	81	3.214
SHOCK	165	2.871
STROKE	651	7.041
TEX HEART INST J	144	0.805
THORAC CARDIOVASC SURG	128	0.745
THROMB HAEMOST	248	4.451
THROMB RES	203	2.406

## Sheet: 2 Top Concepts
Cancer Literature	#Occur		CVD-PVD Literature	#Occur
breast cancer	1537		myocardial infarction	1013
cell lines	939		coronary artery	755
overall survival	911		heart failure	709
confidence interval	859		confidence interval	688
tumor cells	795		consecutive patients	677
cancer cells	773		risk factors	655
cancer res	680		cardiovascular disease	611
prostate cancer	593		atrial fibrillation	571
colorectal cancer	591		coronary artery disease	565
multivariate analysis	572		blood pressure	561
tumor growth	541		percutaneous coronary intervention	511
western blot	540		acute myocardial infarction	444
increased risk	506		increased risk	439
non-small cell lung cancer	500		hazard ratio	371
clinical trials	495		independent predictor	368
cell proliferation	483		acute coronary syndrome	366
lung cancer	445		odds ratio	363
gene expression	439		computed tomography	336
experimental design	436		clinical outcomes	321
odds ratio	435		endothelial cells	314
cancer patients	428		body mass	309
squamous cell carcinoma	426		physiol heart circ	283
poor prognosis	420		left-ventricular ejection fraction	282
risk factors	399		control group	281
epidermal growth factor receptor	397		coronary angiography	272
ovarian cancer	387		multivariate analysis	269
prognostic factors	384		cardiovascular events	266
endoplasmic reticulum	378		ejection fraction	264
hazard ratio	372		natriuretic peptide	258
vascular endothelial growth factor	370		heart rate	247
clinical outcome	349		magnetic resonance	236
breast cancer cells	343		coronary heart disease	232
solid tumor	341		clinical trials	229
breast cancer patients	338		diabetes mellitus	225
tumor progression	337		cardiac surgery	221
hepatocellular carcinoma	318		systolic blood pressure	219
median follow-up	315		ischemic stroke	219
molecular mechanisms	314		high risk	216
median age	300		arterioscler thromb vasc	214
protein expression	294		oxidative stress	213
kinase	293		cardiac resynchronization therapy	211
anti-tumor activity	292		metabolic syndrome	209
cervical cancer	287		prospective study	205
nuclear factor kappa	286		cardiac function	198
human cancers	283		cardiovascular risk factors	190
tumor size	282		chronic heart failure	184
gastric cancer	276		hypertensive patients	179
cell death	275		cardiovascular risk	176
single nucleotide polymorphisms	271		new york	168
cell growth	271		prognostic value	168
small-interfering rna	261		endothelial dysfunction	163
current study	260		beneficial effects	163
high risk	251		tumor necrosis factor-alpha	160
survival rate	246		congestive heart failure	159
mol cancer	246		left-ventricular function	158
nude mouse	245		all-cause mortality	158
disease progression	245		st elevation	156
quality of life	241		implantable cardioverter defibrillator	155
monoclonal antibody	239		drug-eluting stents	155
pancreatic cancer	238		long-term outcome	149
cancer sci	235		catheter ablation	146
induced apoptosis	231		higher risk	145
colon cancer	230		st-segment elevation	144
estrogen receptor	230		sudden cardiac death	142
human breast cancer	230		american college	141
increased expression	224		sinus rhythm	139
early stage	224		congenital heart disease	139
normal tissues	223		adverse events	138
partial response	222		randomized trials	137
cell cycle	221		clinical practice	137
disease-free survival	220		ventricular tachycardia	136
epithelial cells	220		endothelial function	136
prognostic significance	218		quality of life	135
transcription factor	216		nitric oxide	134
bone marrow	216		logistic regression analysis	133
pediatr blood cancer	215		group of patients	133
prognostic value	213		beta blockers	132
lymph nodes	212		vascular smooth muscle cells	131
anti-tumor effects	212		low density lipoprotein	131
endothelial cells	212		mortality rate	131
cancer treatment	211		low-density lipoprotein cholesterol	130
breast cancer risk	210		ventricular dysfunction	129
prospective study	208		study population	128
tumor suppressor	207		control subjects	125
consecutive patients	207		glomerular filtration rate	125
tumor tissue	206		renal function	124
progression-free survival	206		median age	123
cell cycle arrest	206		cardiac magnetic resonance	123
flow cytometry	205		left-ventricular hypertrophy	121
patient survival	197		high-risk patients	121
acute lymphoblastic leukemia	196		peripheral arterial disease	119
acute myeloid leukemia	193		pulmonary artery	119
induction of apoptosis	193		follow-up period	119
mouse model	191		animal models	119
immunohistochemical analysis	190		arterial pressure	119
cancer cell lines	189		abdominal aortic aneurysm	118
endometrial cancer	189		right ventricle	117
response rate	187		diastolic blood pressure	117
relative risk	185		relative risk	115
multiple myeloma	185		tissue doppler	115
immune response	185		sudden death	114
stable disease	183		ventricular fibrillation	114
radiation therapy	183		aortic valve	114
rna interference	182		transthoracic echocardiography	113
tumor suppressor gene	182		protective effect	113
independent prognostic factor	180		angiotensin-converting enzyme inhibitor	113
united states	179		interquartile range	112
complete response	178		infarct size	112
control group	178		diastolic function	112
cancer epidemiol biomarkers	176		type-2 diabetes	110
inhibitory effect	175		logistic regression	110
univariate analysis	167		ventricular arrhythmias	109
map kinase	167		median follow-up	109
prostate cancer cells	166		aortic valve replacement	109
growth factor	164		nuclear factor kappa	108
small cell lung cancer	160		adverse cardiac events	108
cancer therapy	160		myocardial perfusion	107
lymph node metastasis	159		united states	106
messenger rna expression	156		randomized-controlled trials	106
surgical resection	155		pregnancy	106
peripheral blood	155		cardiology foundation	106
median time	154		arterial stiffness	106
clinical significance	154		insulin resistance	105
body mass	154		independent risk factor	105
transforming growth factor-beta	152		ischemic heart disease	104
retrospective study	151		healthy controls	104
chemotherapeutic agents	149		venous thromboembolism	103
therapeutic target	148		wolters kluwer health	102
protein kinase	146		circ res	102
real-time pcr	146		risk stratification	101
randomized trial	146		lung transplantation	101
computed tomography	146		bare metal stents	101
great britain	143		surgical treatment	100
renal cell carcinoma	142		vascular endothelial growth factor	99
patient outcome	142		outcomes of patients	99
cell survival	142		clinical characteristics	99
advanced stage	142		diabetic patients	99
cell migration	141		cardiac death	99
chronic lymphocytic leukemia	141		double blind	98
cyclin d1	141		atherosclerotic lesions	98
breast carcinoma	141		myocardial ischemia	97
neck cancer	141		acute ischemic stroke	97
pathological society	140		dilated cardiomyopathy	96
adverse events	140		high-density lipoprotein cholesterol	96
deoxyribonucleic acid damage	140		hypertensive rats	95
target genes	139		transesophageal echocardiography	94
estrogen	139		chronic kidney disease	94
growth inhibition	138		adverse outcome	94
median survival	137		atherosclerotic plaques	94
metastatic disease	137		venous thrombosis	93
median overall survival	136		aging	93
cancer progression	136		stent thrombosis	92
logistic regression	136		pulmonary hypertension	92
extracellular signal-regulated kinase	136		hypertrophic cardiomyopathy	92
transcriptional activity	135		heart transplantation	92
oral squamous cell carcinoma	135		flow cytometry	92
immunohistochemical staining	135		systolic bp	91
higher risk	135		lv ejection fraction	91
anticancer drugs	134		kinase	91
independent predictor	134		pulmonary veins	91
tissue microarrays	133		inflammatory response	91
cancer risk	133		current study	91
interferon gamma	133		european society	91
magnetic resonance	132		endovascular repair	91
animal models	132		heart association	91
metastatic breast cancer	131		high sensitivity	91
reactive oxygen species	130		predictive value	90
progesterone receptor	128		cardiovascular mortality	90
side effects	127		carotid artery	90
dendritic cells	127		systolic function	89
tumor necrosis factor-alpha	126		transient ischemic attack	89
mammalian target	125		in-hospital mortality	89
healthy controls	125		left-ventricular mass	88
single agent	124		healthy subjects	88
positron emission tomography	124		cardiac catheterization	88
bladder cancer	124		long-term follow-up	87
mol cancer res	124		observational study	87
breast tumor	123		reactive oxygen species	87
retrospective analysis	122		hypertension research	87
advanced non-small cell lung	122		diastolic bp	87
human cancer cells	122		diastolic dysfunction	87
epithelial ovarian cancer	121		essential hypertension	87
high expression	121		cardiac hypertrophy	87
overall response rate	120		negative predictive value	86
prognostic marker	120		multivariable analysis	85
colon cancer cells	120		physical activity	85
complete remission	120		cohort study	85
family history	120		graft surgery	85
group of patients	120		smooth muscle cells	84
malignant tumor	119		underlying mechanisms	84
b-cell lymphoma	119		protein expression	83
postmenopausal women	117		clinical studies	83
gene expression profiles	117		risk of stroke	82
tolerated dose	115		wild-type mouse	82
tumor development	115		chest pain	82
poor outcome	114		functional class	82
cell cycle progression	114		adult patients	82
clinical studies	114		cardiac arrest	82
human papillomavirus	114		baseline characteristics	82
normal cells	112		body weight	82
histone deacetylases inhibitor	112		transgenic mouse	81
transgenic mouse	111		molecular mechanisms	81
phosphatidylinositol-3 kinase	111		cardiac events	81
tyrosine kinase inhibitor	110		blood samples	81
pcr	110		waist circumference	80
ectopic expression	110		mouse model	79
performance status	109		coronary sinus	79
progressive disease	108		endovascular treatment	79
cancer development	108		retrospective analysis	78
poor survival	107		single center	78
rectal cancer	107		vascular disease	78
cytotoxic effects	107		pulmonary embolism	78
expression pattern	107		real time	78
human tumor	106		gene expression	78
targeted therapy	105		inflammatory markers	77
quantitative real-time pcr	105		healthy volunteers	77
clinical stage	105		atrial septal defect	77
brain tumor	105		retrospective study	76
risk of breast	104		type-2 diabetes mellitus	76
melanoma cells	104		tex heart inst	76
cell viability	104		mitral regurgitation	76
akt pathway	104		poor outcome	76
decreased expression	104		cardiogenic shock	76
overall survival rates	103		thoracic surgeons	75
improved survival	103		increased expression	75
expression level	103		acute stroke	75
oxidative stress	101		mitral valve	74
mcf-7 cells	101		radiofrequency ablation	74
tumor volume	99		study group	73
protein level	99		survival rate	73
deoxyribonucleic acid repair	99		medical records	73
therapeutic strategy	98		platelet aggregation	73
potential target	98		nt probnp	73
clinical data	98		cardiovascular death	73
cohort study	98		asymptomatic patients	73
dose-limiting toxicity	98		secondary prevention	72
local recurrence	97		stent implantation	72
mechanism of action	96		protein kinase	72
deoxyribonucleic acid methylation	96		endothelial nitric oxide synthase	72
drug resistance	96		elderly patients	72
tumor angiogenesis	95		heart failure patients	72
proportional hazards model	95		heart disease	72
advanced disease	95		adjusted hazard ratio	72
myelodysplastic syndrome	95		von willebrand factor	71
extracellular matrix	95		carotid-intima media thickness	71
hif-1 alpha	95		cross-sectional study	71
treatment of patients	94		exercise capacity	71
tumor stage	94		heart association class	71
aging	94		aortic stenosis	71
distant metastasis	94		reperfusion injury	70
			platelet activation	70
			patient characteristics	70
			rat model	70
			emergency department	70
			european association	70
			endothelial progenitor cells	70
			blood flow	70

## Sheet: 3A Top 100 Co-Cited Cancer
Author	Journal	Year	Title	#citations
Aaronson NK, et al.	J NATL CANCER I	1993	The European Organization for research and treatment of cancer QLQ-C30 - A quality-of-life instrument for use in international clinical trials in oncology	87
Abe O, et al.	LANCET	2005	Effects of chemotherapy and hormonal therapy for early breast cancer on recurrence and 15-year survival: an overview of the randomised trials	221
Al-Hajj M, et al.	P NATL ACAD SCI USA	2003	Prospective identification of tumorigenic breast cancer cells	81
Alberti W, et al.	BRIT MED J	1995	Chemotherapy in non-small cell lung cancer - a metaanalysis using updated data on individual patients from 52 randomized clinical trials	57
American Cancer Society	CANC FACTS FIG 2008	2008	Cancer Facts and Figures 2008	69
Balch CM, et al.	J CLIN ONCOL	2001	Final version of the American Joint Committee on Cancer staging system for cutaneous melanoma	63
Barrett JC, et al.	BIOINFORMATICS	2005	Haploview: analysis and visualization of LD and haplotype maps	70
Bartel DP	CELL	2004	MicroRNAs: Genomics, biogenesis, mechanism, and function	67
Benjamini Y, Hochberg Y	J R STAT SOC B	1995	Controlling the false discovery rate - a practical and powerful approach to multiple testing	102
Boland CR, et al.	CANCER RES	1998	A National Cancer Institute Workshop on Microsatellite Instability for Cancer Detection and Familial Predisposition: Development of International Criteria for the Determination of Microsatellite Instability in Colorectal Cancer	55
Bonner JA, et al.	NEW ENGL J MED	2006	Radiotherapy plus cetuximab for squamous-cell carcinoma of the head and neck	82
Burris HA, et al.	J CLIN ONCOL	1997	Improvements in survival and clinical benefit with gemcitabine as first-line therapy for patients with advanced pancreas cancer: A randomized trial	69
Calin GA, et al.	P NATL ACAD SCI USA	2004	Human microRNA genes are frequently located at fragile sites and genomic regions involved in cancers	61
Carey LA, et al.	JAMA-J AM MED ASSOC	2006	Race, breast cancer subtypes, and survival in the Carolina Breast Cancer Study	62
Charlson ME, et al.	J CHRON DIS	1987	A new method of classifying prognostic co-morbidity in longitudinal studies - development and validation	69
Cheson BD, et al.	Blood	1996	National Cancer Institute-sponsored Working Group guidelines for chronic lymphocytic leukemia: Revised guidelines for diagnosis and treatment	54
Cheson BD, et al.	J CLIN ONCOL	1999	Report of an international workshop to standardize response criteria for non-Hodgkin's lymphomas	66
Chou TC, Talalay P	ADV ENZYME REGUL	1984	Quantitative analysis of dose-effect relationships - the combined effects of multiple drugs or enzyme inhibitors	101
Coussens LM, Werb Z	NATURE	2002	Inflammation and cancer	106
Cox DR	J ROY STAT SOC B	1972	Regression models and life tables	117
Cox HD, et al.	INT J RADIAT ONCOL	1995	Toxicity criteria of the Radiation Therapy Oncology Group (RTOG) and the European Organization for Research and Treatment of Cancer (EORTC)	66
Cunningham D, et al.	NEW ENGL J MED	2004	Cetuximab monotherapy and cetuximab plus irinotecan in irinotecan-refractory metastatic colorectal cancer	96
Curiel TJ, et al.	NAT MED	2004	Specific recruitment of regulatory T cells in ovarian carcinoma fosters immune privilege and predicts reduced survival	79
Davies H, et al.	NATURE	2002	Mutations of the BRAF gene in human cancer	72
de Gramont A, et al.	J CLIN ONCOL	2000	Leucovorin and fluorouracil with or without oxaliplatin as first-line treatment in advanced colorectal cancer	60
Douillard JY, et al.	LANCET	2000	Irinotecan combined with fluorouracil compared with fluorouracil alone as first-line treatment for metastatic colorectal cancer: a multicentre randomised trial	57
Easton DF, et al.	NATURE	2007	Genome-wide association study identifies novel breast cancer susceptibility loci	63
Egeblad M, Werb Z	NAT REV CANCER	2002	New functions for the matrix metalloproteinases in cancer progression	63
Eisen MB, et al.	P NATL ACAD SCI USA	1998	Cluster analysis and display of genome-wide expression patterns	63
Elston CW, et al.	HISTOPATHOLOGY	1991	Pathological prognostic factors in breast cancer. 1. The value of histological grade in breast cancer - experience from a large study with long-term follow up	84
Engelman JA, et al.	SCIENCE	2007	MET amplification leads to gefitinib resistance in lung cancer by activating ERBB3 signaling	63
Escudier B, et al.	NEW ENGL J MED	2007	Sorafenib in advanced clear-cell renal-cell carcinoma	71
Ferlay J, et al.	ANN ONCOL	2007	Estimates of the cancer incidence and mortality in Europe in 2006	70
Fisher B, et al.	NEW ENGL J MED	2002	Twenty-year follow-up of a randomized trial comparing total mastectomy, lumpectomy, and lumpectomy plus irradiation for the treatment of invasive breast cancer	81
Folkman J	NAT MED	1995	Angiogenesis in cancer, vascular, rheumatoid, and other disease	56
Folkman J, et al.	NEW ENGL J MED	1971	Tumor angiogenesis - therapeutic implications	66
Fukuoka M, et al.	J CLIN ONCOL	2003	Multi-institutional randomized phase II trial of gefitinib for previously treated patients with advanced non-small-cell lung cancer	57
Goldhirsch A, et al.	ANN ONCOL	2007	Progress and promise: highlights of the international expert consensus on the primary therapy of early breast cancer 2007	56
Gray RJ	ANN STAT	1988	A class of K-sample tests for comparing the cumulative incidence of a competing risk	57
Greene FL, et al.	AJCC CANC STAGING MA	2002	AJCC cancer staging manual, Vol 1	116
Hanahan D, Weinberg RA	CELL	2000	The hallmarks of cancer	244
Hegi ME, et al.	NEW ENGL J MED	2005	MGMT gene silencing and benefit from temozolomide in glioblastoma	77
Herman JG, Baylin SB	NEW ENGL J MED	2003	Mechanisms of disease: Gene silencing in cancer in association with promoter hypermethylation	59
Herman JG, et al.	P NATL ACAD SCI USA	1996	Methylation-specific PCR: A novel PCR assay for methylation status of CpG islands	111
Hurwitz H, et al.	NEW ENGL J MED	2004	Bevacizumab plus irinotecan, fluorouracil, and leucovorin for metastatic colorectal cancer	134
Jemal A, et al.	CA-CANCER J CLIN	2008	Cancer statistics, 2008	600
Jemal A, et al.	CA-CANCER J CLIN	2007	Cancer statistics, 2007	299
Jemal A, et al.	CA-CANCER J CLIN	2006	Cancer statistics, 2006	106
Jemal A, et al.	CA CANC J CLIN	2005	Cancer statistics, 2005	72
Jones PA, Baylin SB	NAT REV GENET	2002	The fundamental role of epigenetic events in cancer	74
Kaplan EL, Meier P	J AM STAT ASSOC	1958	Nonparametric-estimation from incomplete observations	267
Kononen J, et al.	NAT MED	1998	Tissue microarrays for high-throughput molecular profiling of tumor specimens	67
Livak KJ, Schmittgen TD	METHODS	2001	Analysis of relative gene expression data using real-time quantitative PCR and the 2(T)(-Delta Delta C) method	135
Lu J, et al.	NATURE	2005	MicroRNA expression profiles classify human cancers	68
Lynch TJ, et al.	NEW ENGL J MED	2004	Activating mutations in the epidermal growth factor receptor underlying responsiveness of non-small-cell lung cancer to gefitinib	147
Mantel N	CANCER CHEMOTHERAPY	1966	Evaluation of survival data and two new rank order statistics arising in its consideration.	59
Miller AB, et al.	CANCER	1981	Reporting results of cancer treatment	84
Minn AJ, et al.	NATURE	2005	Genes that mediate breast cancer metastasis to lung	55
Mosmann T	J IMMUNOL METHODS	1983	Rapid colorimetric assay for cellular growth and survival - application to proliferation and cytotoxicity assays	70
Motzer RJ, et al.	NEW ENGL J MED	2007	Sunitinib versus interferon alfa in metastatic renal-cell carcinoma	82
Mountain CF	CHEST	1997	Revisions in the International System for Staging Lung Cancer	108
Muller A, et al.	NATURE	2001	Involvement of chemokine receptors in breast cancer metastasis	99
Nielson TO, et al.	CLIN CANCER RES	2004	Immunohistochemical and clinical characterization of the basal-like subtype of invasive breast carcinoma	58
Oken MM, et al.	AM J CLIN ONCOL-CANC	1982	Toxicity and response criteria of the Eastern Cooperative Oncology Group	63
Paez JG, et al.	SCIENCE	2004	EGFR mutations in lung cancer: Correlation with clinical response to gefitinib therapy	136
Paik S., et al.	NEW ENGL J MED	2004	A multigene assay to predict recurrence of tamoxifen-treated, node-negative breast cancer	85
Pao W, et al.	PLOS MED	2005	Acquired resistance of lung adenocarcinomas to gefitinib or erlotinib is associated with a second mutation in the EGFR kinase domain	80
Pao W, et al.	P NATL ACAD SCI USA	2004	EGF receptor gene mutations are common in lung cancers from "never smokers" and are associated with sensitivity of tumors to gefitinib and erlotinib	68
Parkin DM, et al.	CA-CANCER J CLIN	2005	Global cancer statistics, 2002	159
Parkin DM, et al.	INT J CANCER	2001	Estimating the world cancer burden: GLOBOCAN 2000	60
Perou CM, et al.	NATURE	2000	Molecular portraits of human breast tumours	128
Pfaffl MW	NUCLEIC ACIDS RES	2001	A new mathematical model for relative quantification in real-time RT-PCR	59
Piccart-Gebhart MJ, et al.	NEW ENGL J MED	2005	Trastuzumab after adjuvant chemotherapy in HER2-positive breast cancer	68
Reya T, et al.	NATURE	2001	Stem cells, cancer, and cancer stem cells	58
Romond EH, et al.	NEW ENGL J MED	2005	Trastuzumab plus adjuvant chemotherapy for operable HER2-positive breast cancer	91
Sandler A., et al.	NEW ENGL J MED	2006	Paclitaxel-carboplatin alone or with bevacizumab for non-small-cell lung cancer	86
Schiller JH, et al.	NEW ENGL J MED	2002	Comparison of four chemotherapy regimens for advanced non-small-cell lung cancer	99
Semenza GL	NAT REV CANCER	2003	Targeting HIF-1 for cancer therapy	76
Shepherd FA, et al.	NEW ENGL J MED	2005	Erlotinib in previously treated non-small-cell lung cancer	106
Simon R.	CONTROL CLIN TRIALS	1989	Optimal 2-stage designs for phase-II clinical trials	86
Singh SK, et al.	NATURE	2004	Identification of human brain tumour initiating cells	80
Slamon DJ, et al.	NEW ENGL J MED	2001	Use of chemotherapy plus a monoclonal antibody against HER2 for metastatic breast cancer that overexpresses HER2.	112
Slamon DJ, et al.	SCIENCE	1989	Studies of the HER-2/NEU proto-oncogene in human breast and ovarian cancer	82
Slamon DJ, et al.	SCIENCE	1987	Human breast cancer: correlation of relapse and survival with amplication of the HER-2 NEU oncogene	115
Sobin LH, et al.	TNM CLASSIFICATION M	2002	TNM classification of malignant tumours	122
Sorlie T, et al.	P NATL ACAD SCI USA	2003	Repeated observation of breast tumor subtypes in independent gene expression data sets	87
Sorlie T, et al.	P NATL ACAD SCI USA	2001	Gene expression patterns of breast carcinomas distinguish tumor subclasses with clinical implications	143
Stupp R, et al.	NEW ENGL J MED	2005	Radiotherapy plus concomitant and adjuvant temozolomide for glioblastoma	158
Therasse P, et al.	J NATL CANCER I	2000	New guidelines to evaluate the response to treatment in solid Tumors	483
Thiery JP	NAT REV CANCER	2002	Epithelial-mesenchymal transitions in tumour progression	68
Tusher VG, et al.	P NATL ACAD SCI USA	2001	Significance analysis of microarrays applied to the ionizing radiation response	79
van de Vijver, et al.	NEW ENGL J MED	2002	A gene-expression signature as a predictor of survival in breast cancer.	93
van't Veer LJ, et al.	NATURE	2002	Gene expression profiling predicts clinical outcome of breast cancer	126
Vivanco I, Sawyers CL	NAT REV CANCER	2002	The phosphatidylinositol 3-kinase-AKT pathway in human cancer	76
Vogelstein B, et al.	NATURE	2000	Surfing the p53 network	60
Volinia S, et al.	P NATL ACAD SCI USA	2006	A microRNA expression signature of human solid tumors defines cancer gene targets	69
Walboomers JMM, et al.	J PATHOL	1999	Human papillomavirus is a necessary cause of invasive cervical cancer worldwide	60
Wang YX, et al.	LANCET	2005	Gene-expression pro-files to predict distant metastasis of lymph-node-negative primary breast cancer	64
Yarden Y, Sliwkowski MX	NAT REV MOL CELL BIO	2001	Untangling the ErbB signalling network	70
Zigmond AS, Snaith RP	ACTA PSYCHIAT SCAND	1983	The hospital anxiety and depression scale	67

## Sheet: 3B Top 100 Co-Cited CVD-PVD
Author	Journal	Year	Title	#citations
Abraham WT, et al.	NEW ENGL J MED	2002	Cardiac resynchronization in chronic heart failure	138
Adams HP, et al.	STROKE	1993	Classification of subtype of acute ischemic stroke - definitions for use in a multicenter trial	87
Agatston AS, et al.	J AM COLL CARDIOL	1990	Quantification of coronary artery calcium using ultrafact computed tomography	55
Alpert JS, et al.	J AM COLL CARDIOL	2000	Myocardial infarction redefined - A consensus Document of the Joint European Society of Cardiology/American College of Cardiology Committee for the Redefinition of Myocardial Infarction	76
Anderson JL, et al.	J AM COLL CARDIOL	2007	ACC/AHA 2007 Guidelines for the Management of Patients With Unstable Angina/Non-ST-Elevation Myocardial Infarction	77
Antman EM, et al.	J AM COLL CARDIOL	2004	ACC/AHA Guidelines for the Management of Patients With ST-Elevation Myocardial Infarction	53
Asahara T, et al.	SCIENCE	1997	Isolation of putative progenitor endothelial cells for angiogenesis	55
Austen WG, et al.	CIRCULATION S	1975	A reporting system on patients evaluated for coronary artery disease. Report of the Ad Hoc Committee for Grading of Coronary Artery Disease, Council on Cardiovascular Surgery, American Heart Association	55
Baigent C, et al.	BRIT MED J	2002	Collaborative meta-analysis of randomised trials of antiplatelet therapy for prevention of death, myocardial infarction, and stroke in high risk patients	63
Baigent C, et al.	LANCET	2005	Efficacy and safety of cholesterol-lowering treatment: prospective meta-analysis of data from 90,056 participants in 14 randomised trials of statins	56
Bardy GH, et al.	NEW ENGL J MED	2005	Amiodarone or an implantable cardioverter-defibrillator for congestive heart failure	111
Bassand JP, et al.	EUR HEART J	2007	The task force for the diagnosis and treatment of non-ST-segment elevation acute coronary syndromes of the European society of cardiology	70
Bax JJ, et al.	J AM COLL CARDIOL	2004	Left ventricular dyssynchrony predicts response and prognosis after cardiac resynchronization therapy	77
Bland JM, Altman DG	LANCET	1986	Statistical methods for assessing agreement between 2 methods of clinical measurement	145
Bonow RO, et al.	CIRCULATION	2006	ACC/AHA 2006 guidelines for the management of patients with valvular heart disease	77
Bonow RO, et al.	J AM COLL CARDIOL	2006	ACC/AHA 2006 Guidelines for the Management of Patients With Valvular Heart Disease	63
Bristow MR, et al.	NEW ENGL J MED	2004	Cardiac resynchronization therapy with or without an implantable defibrillator in advanced chronic heart failure	139
Cazeau S, et al.	NEW ENGL J MED	2001	Effects of multisite biventricular pacing in patients with heart failure and intraventricular conduction delay	75
Cerqueira MD, et al.	CIRCULATION	2002	Standardized myocardial segmentation and nomenclature for tomographic imaging of the heart - A statement for healthcare professionals from the Cardiac Imaging Committee of the Council on Clinical Cardiology of the American Heart Association	89
Chen ZM, et al.	LANCET	2005	Addition of clopidogrel to aspirin in 45,852 patients with acute myocardial infarction: randomised placebo-controlled trial	53
Chobanian AV, et al.	JAMA-J AM MED ASSOC	2003	The Seventh Report of the Joint National Committee on Prevention, Detection, Evaluation, and Treatment of High Blood Pressure - The JNC 7 Report	145
Chobanian AV, et al.	HYPERTENSION	2003	Seventh Report of the Joint National Committee on Prevention, Detection, Evaluation, and Treatment of High Blood Pressure	117
Chung ES, et al.	CIRCULATION	2008	Results of the predictors of response to CRT (PROSPECT) trial	89
Cleeman JL, et al.	JAMA-J AM MED ASSOC	2001	Executive summary of the Third Report of the National Cholesterol Education Program (NCEP) expert panel on detection, evaluation, and treatment of high blood cholesterol in adults (Adult Treatment Panel III)	147
Cleland JGF, et al.	NEW ENGL J MED	2005	The effect of cardiac resynchronization on morbidity and mortality in heart failure	177
Coats AJS	INT J CARDIOL	2009	Ethical authorship and publishing	92
Cockcroft DW, Gault MH	NEPHRON	1976	Prediction of creatinine clearance from serum creatinine	78
Collins R, et al.	LANCET	2002	MRC/BHF Heart Protection Study of cholesterol lowering with simvastatin in 20536 high-risk individuals: a randomised placebo-controlled trial	68
Cutlip DE, et al.	CIRCULATION	2007	Clinical end points in coronary stent trials - A case for standardized definitions	82
Dahlof B, et al.	LANCET	2002	Cardiovascular morbidity and mortality in the Losartan Intervention For Endpoint reduction in hypertension study (LIFE): a randomised trial against atenolol	54
Devereux RB, et al.	AM J CARDIOL	1986	Echocardiographic assessment of left ventricular hypertrophy - comparison to necropsy findings	120
Devereux RB, Reichek N	CIRCULATION	1977	Echocardiographic determination of left ventricular mass in man - anatomic validation of method	56
Friedewald WT, et al.	CLIN CHEM	1972	Estimation of concentration of low-density lipoprotein cholesterol in plasma, without use of preparative ultracentrifuge	110
Fuster V, et al.	CIRCULATION	2006	ACC/AHA/ESC 2006 Guidelines for the Management of Patients With Atrial Fibrillation	63
Gage BF, et al.	JAMA-J AM MED ASSOC	2001	Validation of clinical classification schemes for predicting stroke - Results from the national registry of Atrial Fibrillation	53
Go AS, et al.	JAMA-J AM MED ASSOC	2001	Prevalence of diagnosed atrial fibrillation in adults - National implications for rhythm management and stroke prevention: the AnTicoagulation and Risk Factors in Atrial Fibrillation (ATRIA) study	58
Go AS, et al.	NEW ENGL J MED	2004	Chronic kidney disease and the risks of death, cardiovascular events, and hospitalization	55
Grundy SM, et al.	CIRCULATION	2005	Diagnosis and management of the metabolic syndrome - An American Heart Association/National Heart, Lung, and Blood Institute Scientific Statement	89
Grundy SM, et al.	CIRCULATION	2004	Implications of recent clinical trials for the National Cholesterol Education Program Adult Treatment Panel III guidelines	82
Gurbel PA, et al.	J AM COLL CARDIOL	2005	Clopidogrel loading with eptifibatide to arrest the reactivity of platelets - Results of the clopidogrel loading with eptifibatide to arrest the reactivity of platelets (CLEAR PLATELETS) study	62
Haissaguerre M, et al.	NEW ENGL J MED	1998	Spontaneous initiation of atrial fibrillation by ectopic beats originating in the pulmonary veins	95
Hansson GK	NEW ENGL J MED	2005	Mechanisms of disease - Inflammation, atherosclerosis, and coronary artery disease	73
Hill JM, et al.	NEW ENGL J MED	2003	Circulating endothelial progenitor cells, vascular function, and cardiovascular risk	54
Hunt SA, et al.	CIRCULATION	2005	ACC/AHA 2005 Guideline Update for the Diagnosis and Management of Chronic Heart Failure in the Adult	84
Iakovou I, et al.	JAMA-J AM MED ASSOC	2005	Incidence, predictors, and outcome of thrombosis after successful implantation of drug-eluting stents	58
Keeley EC, et al.	LANCET	2003	Primary angioplasty versus intravenous thrombolytic therapy for acute myocardial infarction: a quantitative review of 23 randomised trials	70
Kim RJ, et al.	NEW ENGL J MED	2000	The use of contrast-enhanced magnetic resonance imaging to identify reversible myocardial dysfunction.	54
Lagerqvist B, et al.	NEW ENGL J MED	2007	Long-term outcomes with drug-eluting stents versus bare-metal stents in Sweden	54
Lang RM, et al.	J AM SOC ECHOCARDIOG	2005	Recommendations for chamber quantification: A report from the American Society of Echocardiography's guidelines and standards committee and the chamber quantification writing group, developed in conjunction with the European Association of Echocardiography, a branch of the European Society of Cardiology	242
Laurent S, et al.	HYPERTENSION	2001	Aortic stiffness is an independent predictor of all-cause and cardiovascular mortality in hypertensive patients	61
Leitman M, et al.	J AM SOC ECHOCARDIOG	2004	Two-dimensional strain - A novel software for real-time quantitative echocardiographic assessment of myocardial function	54
Levey AS, et al.	ANN INTERN MED	1999	A more accurate method to estimate glomerular filtration rate from serum creatinine: A new prediction equation	116
Levy D, et al.	NEW ENGL J MED	1990	Prognostic implications of echocardiographically determined left-ventricular mass in the Framingham Heart Study	65
Lewingon S, et al.	LANCET	2002	Age-specific relevance of usual blood pressure to vascular mortality: a meta-analysis of individual data for one million adults in 61 prospective studies	79
Libby P	NATURE	2002	Inflammation and atherosclerosis	82
Libby P, et al.	CIRCULATION	2002	Inflammation and atherosclerosis	57
Mancia G, et al.	J HYPERTENS	2007	2007 guidelines for the management of arterial hypertension	154
Mancia G, et al.	J HYPERTENS	2003	2003 European society of hypertension - European Society of Cardiology guidelines for the management of arterial hypertension	60
Marler JR, et al.	NEW ENGL J MED	1995	Tissue plasminogen activation for acute ischemic stroke	74
Matthews DR, et al.	DIABETOLOGIA	1985	Homeostasis model assessmenet - insulin resistance and beta-cell function from fasting plasma glucose and insulin concentration in man	78
Mauri L, et al.	NEW ENGL J MED	2007	Stent thrombosis in randomized clinical trials of drug-eluting stents	57
Mehta SR, et al.	LANCET	2001	Effects of pretreatment with clopidogrel and aspirin followed by long-term therapy in patients undergoing percutaneous coronary intervention: the PCI-CURE study	60
Morice M, et al.	NEW ENGL J MED	2002	A randomized comparison of a sirolimus-eluting stent with a standard stent for coronary revascularization.	80
Moses JW, et al.	NEW ENGL J MED	2003	Sirolimus-eluting stents versus standard stents in patients with stenosis in a native coronary artery	99
Moss AJ, et al.	NEW ENGL J MED	2002	Prophylactic implantation of a defibrillator in patients with myocardial infarction and reduced ejection fraction	101
Moss AJ, et al.	NEW ENGL J MED	1996	Improved survival with an implanted defibrillator in patients with coronary disease at high risk for ventricular arrhythmia	56
Nademanee K, et al.	J AM COLL CARDIOL	2004	A new approach for catheter ablation of atrial fibrillation: Mapping of the electrophysiologic substrate	64
Nagueh SF, et al.	J AM COLL CARDIOL	1997	Doppler tissue imaging: A noninvasive technique for evaluation of left ventricular relaxation and estimation of filling pressures	55
Nashef SAM, et al.	EUR J CARDIO-THORAC	1999	European system for cardiac operative risk evaluation (EuroSCORE)	59
National Cholesterol Education Program	CIRCULATION	2002	Third Report of the National Cholesterol Education Program (NCEP) Expert Panel on Detection, Evaluation, and Treatment of High Blood Cholesterol in Adults (Adult Treatment Panel III) Final Report	62
O'Leary DH, et al.	NEW ENGL J MED	1999	Carotid-artery intima and media thickness as a risk factor for myocardial infarction and stroke in older adults	67
Ommen SR, et al.	CIRCULATION	2000	Clinical utility of Doppler echocardiography and tissue Doppler imaging in the estimation of left ventricular filling pressures - A comparative simultaneous Doppler-Catheterization study	65
Pappone C, et al.	CIRCULATION	2004	Pulmonary vein denervation enhances long-term benefit after circumferential ablation for paroxysmal atrial fibrillation	65
Pfisterer M, et al.	J AM COLL CARDIOL	2006	Late clinical events after clopidogrel discontinuation may limit the benefit of drug-eluting stents - An observational study of drug-eluting versus bare-metal stents	62
Pitt B, et al.	NEW ENGL J MED	1999	The effect of spironolactone on morbidity and mortality in patients with severe heart failure	69
Redfield MM, et al.	JAMA-J AM MED ASSOC	2003	Burden of systolic and diastolic ventricular dysfunction in the community - Appreciating the scope of the heart failure epidemic	56
Rosamond W, et al.	CIRCULATION	2008	Heart disease and stroke statistics - 2008 update - A report from the American Heart Association Statistics Committee and Stroke Statistics Subcommittee	103
Rosamond W, et al.	CIRCULATION	2007	Heart disease and stroke statistics - 2007 update - A report from the American Heart Association Statistics Committee and Stroke Statistics Subcommittee	76
Ross R	NEW ENGL J MED	1999	Mechanisms of disease - Atherosclerosis - An inflammatory disease	170
Sahn DJ, et al.	CIRCULATION	1978	Recommendations regarding quantification in M-mode echocardiography - results of a survey of echocardiographic measurements	101
Schiller NB, et al.	J AM SOC ECHOCARDIOG	1989	Recommendations for quantitation of the left ventricle by two-dimensional echocardiography.	212
Silber S, et al.	EUR HEART J	2005	Guidelines for percutaneous coronary interventions - The task force for percutaneous coronary interventions of the European Society of Cardiology	67
Smith SC, et al.	CIRCULATION	2006	AHA/ACC guidelines for secondary prevention for patients with coronary and other atherosclerotic vascular disease: 2006 update - Endorsed by the National Heart, Lung, and Blood Institute	80
Steinhubl SR, et al.	JAMA-J AM MED ASSOC	2002	Early and sustained dual oral antiplatelet therapy following percutaneous coronary intervention - A randomized controlled trial	72
Stone GW, et al.	NEW ENGL J MED	2007	Safety and efficacy of sirolimus- and paclitaxel-eluting coronary stents	66
Stone GW, et al.	NEW ENGL J MED	2004	A polymer-based, paclitaxel-eluting stent in patients with coronary artery disease	66
Suffoletto MS, et al.	CIRCULATION	2006	Novel speckle-tracking radial strain from routine black-and-white echocardiographic images to quantify dyssynchrony and predict response to cardiac resynchronization therapy	55
Swedberg K, et al.	EUR HEART J	2005	Guidelines for the diagnosis and treatment of chronic heart failure: executive summary (update 2005)	83
Taylor DM	NEW ENGL J MED	1991	Beneficial effect of carotid endarterectomy in symptomatic patients with high-grade carotid stenosis	58
Vahanian A, et al.	EUR HEART J	2007	Guidelines on the management of valvular heart disease - The Task Force on the Management of Valvular Heart Disease of the European Society of Cardiology	53
Wilkoff BL, et al.	JAMA-J AM MED ASSOC	2002	Dual-chamber pacing or ventricular backup pacing in patients with an implantable defibrillator - The Dual Chamber and VVI Implantable Defibrillator (DAVID) Trial	53
Wilson PWF, et al.	CIRCULATION	1998	Prediction of coronary heart disease using risk factor categories	81
Wittstein IS, et al.	NEW ENGL J MED	2005	Neurohumoral features of myocardial stunning due to sudden emotional stress	55
Wiviott SD, et al.	NEW ENGL J MED	2007	Prasugrel versus clopidogrel in patients with acute coronary syndromes	57
Wolf PA, et al.	STROKE	1991	Atrial fibrillation as an independent risk factor for stroke - The Framingham Study	65
Yu CM, et al.	CIRCULATION	2002	Tissue Doppler echocardiographic evidence of reverse remodeling and improved synchronicity by simultaneously delaying regional contraction after biventricular pacing therapy in heart failure	62
Yusuf S, et al.	NEW ENGL J MED	2001	Effects of clopidogrel in addition to aspirin in patients with acute coronary syndromes without ST-segment elevation.	98
Yusuf S, et al.	LANCET	2004	Effect of potentially modifiable risk factors associated with myocardial infarction in 52 countries (the INTERHEART study): case-control study	67
Yusuf S, et al.	NEW ENGL J MED	2000	Effects of an angiotensin-converting-enzyme inhibitor, ramipril, on cardiovascular events in high-risk patients	60
Zoghbi WA, et al.	J AM SOC ECHOCARDIOG	2003	Recommendations for evaluation of the severity of native valvular regurgitation with two-dimensional and Doppler echocardiography	83
